# Supplementary material for: Development and validation of ACTE-MTB: A tool to systematically assess the maturity of molecular tumor boards
Source: PLoS One. 2022 May 13;17(5):e0268477. doi: 10.1371/journal.pone.0268477 (PMC9106161; doi:10.1371/journal.pone.0268477)
Supplement: S1 File — This dataset contains the translation of survey responses to points and maturity levels as well as statistical calculations used throughout the study. (XLSX) [file pone.0268477.s004.xlsx]

## Sheet: MTB Key
MTB	Country	Institution Type	Role(s)
A	United States	Specialized center	Medical oncologist Organ specialist
B	Germany	Community	Medical oncologist
C	China	Specialized center	Medical oncologist
D	Australia	Academic	Medical oncologist Bioinformatician Clinical scientist CEO
E	United States	Academic	Medical oncologist
F	Germany	Private	MTB coordinator
G	United States	Academic	Pharmacist
H	Germany	Community	Medical oncologist
I	China	Specialized center	Medical oncologist Radiation oncologist Organ specialist
J	United States	Private	Medical oncologist
K	France	Academic	Clinical scientist MTB coordinator
L	France	Academic	Clinical scientist MTB coordinator
M	Germany	Community	Medical oncologist
N	China	Specialized center	Anatomic pathologist Molecular pathologist Clinical scientist
O	South Korea	Academic	Medical oncologist
V	Australia	Academic	Medical oncologist
W	Taiwan	Academic	Medical oncologist
X	United Kingdom	Specialized center	Medical oncologist Clinical scientist
Y	United Kingdom	Community	Medical oncologist
Z	United Kingdom	Academic	Anatomic pathologist Molecular pathologist Laboratory Specialist

## Sheet: Auto-Generated Google Form Resp
MTB ID	Timestamp	1. Date	2. Location (City / State / Country)	3. Institution Setting (select all that apply)	4. Institution Type (select all that apply)	5. Your Role (select all that apply)	6. Approximately how many NEW oncology patients per year do you treat?	7. For which cancer types do you make clinical decisions (select all that apply)? Please use the "Other" option to specify any types not already listed.	8. Are you actively involved in making clinical decisions based on molecular testing (whether directly or in a supporting capacity)?	9. Do you participate in multidisciplinary team (MDT) or tumor board (TB) meetings?	10. If yes, approximately what percentage of patients have molecular / genomic information discussed as part of their case presentation?	11. Would you define or classify any of the MDT / TB meetings (in which you are participating) as "Molecular Tumor Board" meetings?	12. How many participants typically attend the MTB meeting?	# unique roles	13. Which roles typically participate in the MTB (select all that apply)?	14. If external clinicians are participating in the MTB, from which types of institutions are they coming (select all that apply)?	15. If your MTB has assigned functions, which role(s) perform the listed functions (select all that apply)? [Oncologist]	15. If your MTB has assigned functions, which role(s) perform the listed functions (select all that apply)? [Pathologist]	15. If your MTB has assigned functions, which role(s) perform the listed functions (select all that apply)? [Physician / Organ Specialist]	15. If your MTB has assigned functions, which role(s) perform the listed functions (select all that apply)? [Scientist(s) (bioinformatician, geneticist, etc)]	15. If your MTB has assigned functions, which role(s) perform the listed functions (select all that apply)? [Nurse(s)]	15. If your MTB has assigned functions, which role(s) perform the listed functions (select all that apply)? [MTB Coordinator]	16. What types of incentives, if any, are given to participants in the MTB (select all that apply)?	17. How often does the MTB meet?	18. What is the typical length of a meeting?	19. Is there a separate, dedicated "curation" meeting ahead of the MTB meeting where molecular alterations are vetted and prioritized?	20. What are the most common cancers discussed in the MTB (select all that apply)? Please use the "Other" option to specify any types not already listed.	21. What is the typical number of patients discussed in each meeting?	22. Do you see the number of patients increasing significantly in a year's time?	23. What is the source of patients discussed at the MTB (select all that apply)?	24. What inclusion criteria are used to assign a patient to the MTB (select all that apply)?	25. What areas of clinical care are influenced by the MTB decisions (select all that apply)?	26. For therapy decisions, approximately what fraction of each therapy type is recommended by the MTB? [Standard systemic therapies]	26. For therapy decisions, approximately what fraction of each therapy type is recommended by the MTB? [Off-label systemic therapies]	26. For therapy decisions, approximately what fraction of each therapy type is recommended by the MTB? [Compassionate-use systemic therapies]	26. For therapy decisions, approximately what fraction of each therapy type is recommended by the MTB? [Non-systemic therapies (e.g. radiation, surgery)]	26. For therapy decisions, approximately what fraction of each therapy type is recommended by the MTB? [No therapy due to recommendation to do more testing first]	27. If applicable, in what scenarios are patients discussed again at one or more subsequent MTB meetings (select all that apply)?	28. Where does molecular (genomic) testing occur?	29. If both, approximately what fraction of testing occurs in-house vs. externally?	30. Approximately what portion of molecular tests discussed are laboratory-developed tests (LDTs) vs. regulated in-vitro diagnostic (IVD) tests?	31. What types of molecular tests are being discussed in the MTB (select all that apply)?	32. Is the ordering of molecular tests usually decided in the MTB?	33. What evidence (from molecular testing reports or otherwise) is used to prioritize molecular alterations for discussion in the MTB (select all that apply)?	34. Do you participate in the interpretation of data derived from molecular (genomic) testing? If yes, the next section will ask a few detailed questions on how alterations are interpreted.	34A. Which, if any, tiering or classification methods are utilized to interpret alterations? (select all that apply)?	34B. Which alteration categories are reported (select all that apply)?	34C. Which alteration types are reported (select all that apply)?	34D. What evidence is used for matching alterations to therapies (select all that apply)?
O	2021-01-23 15:24:56	2021-01-24	Seoul/KR	Academic medical center or research institute	Core or "hub" of a network	Medical Oncologist	More than 200	Hematologic / Blood	Yes	Yes	Less than 25%	Yes	5-10	3	Medical Oncologist, Molecular Pathologist, Bioinformatician / Clinical Informatician		Gathers data, Interprets data, Presents data, Moderates the discussion, Documents the recommendations, Manages follow-up activities (e.g. monitoring)	Gathers data, Interprets data, Presents data		Interprets data, Presents data, Documents the recommendations			Authorship on publications that may emerge from MTB findings	Monthly	0.5-1 hour	No	Hematologic / Blood	5-10 patients	No	Internal patients	Patient has a suspected diagnosis consistent with a need for molecular testing for further characterization, Patient has progressed after standard therapy, Patient has progressed and/or has acquired resistance to targeted therapy	Diagnosis, Therapy post progression or relapse	<20%	20-80%	20-80%	<20%	<20%	Relapse, Progression	In-house	N/A	Mostly or all LDT	NGS DNA sequencing panels, PCR-based (e.g. for specific alterations like EGFR exon 19 deletions, KRAS G12C, etc.), Sanger Sequencing, Immunohistochemistry (IHC), Fluorescence In Situ Hybridization (FISH), Chromosomal Microarray Analysis (CMA), Multiplex Ligation-dependent Probe Amplification (MLPA)	Yes	Presence of "standard" approved therapies (whether by gov't agencies or endorsed in clinical practice guidelines), Presence of "off-label" approved therapies (indicated in a cancer type other than the patient's cancer type), Open, enrolling clinical trials, Prognostic predictions (e.g. validated risk scores), Diagnostic predictions (e.g. clarification of cancer type or sub-type), Potential heredi…	Yes	AMP/ASCO/CAP actionability classification, MSKCC actionability classification, ACMG pathogenicity classifications, In-house classifications (devised by the institution)	Actionable alterations, Variants of Unknown Significance (VUS), Variants associated with secondary (incidental) findings in hereditary cancer syndromes	Single nucleotide variants (SNVs), Small indels, Large indels, Copy number gain, Copy number loss, Fusions, Splice site mutations, Frameshift / truncating mutations, Tumor mutational burden (TMB)	Drug labels (FDA, EMA, CFDA, etc.), Clinical Practice Guidelines (e.g. NCCN, ESMO, KSMO, Regional Guidelines, etc.), Clinical Trials Databases (e.g. clinicaltrials.gov)
A	2021-01-30 11:20:49	2021-01-30	Atlanta, GA, United States	Specialized cancer clinic	Single institution	Medical Oncologist, Physician/Organ Specialist	More than 200	Digestive / GI, Endocrine / Neuroendocrine	Yes	Yes	0.75	Yes	5-10	8	Medical Oncologist, Anatomical Pathologist, Molecular Pathologist, Physician/Organ Specialist, External Clinician or Scientist, Genetic Counselor, Data Manager, MTB Coordinator	Academic medical center or research institute, Industry	Presents data	Presents data	Presents data, Moderates the discussion, Documents the recommendations, Manages follow-up activities (e.g. monitoring)	Presents data, Moderates the discussion	Gathers data, Manages follow-up activities (e.g. monitoring)	Gathers data, Manages follow-up activities (e.g. monitoring)	Educational credits towards licensure (e.g. CMEs)	Monthly	1-2 hours	No	Breast, Digestive / GI, Thoracic / Respiratory, Pediatric cancers	5-10 patients	Yes	Internal patients	Patient has advanced, metastatic, or stage IV cancer, Patient has progressed after standard therapy, Patient is a "surprise responder"	Therapy post progression or relapse	20-80%	20-80%	<20%	<20%	None	Patient case complexity requires additional discussion (e.g. additional testing required), Progression, Another primary cancer has been identified	Both	Mostly or all external	Mostly or all LDT	NGS DNA sequencing panels, Circulating tumor DNA (ctDNA) tests, PCR-based (e.g. for specific alterations like EGFR exon 19 deletions, KRAS G12C, etc.), Whole Exome Sequencing (WES), Whole Genome Sequencing (WGS), Fluorescence In Situ Hybridization (FISH), Comparative Genomic Hybridization (CGH), mRNA expression assays, RNASeq (e.g. fusion detection), Multiplex Ligation-dependent Probe Amplificati…	No, testing has usually already occurred and molecular information is available during the MTB discussion	Presence of "standard" approved therapies (whether by gov't agencies or endorsed in clinical practice guidelines)	No
G	2021-02-03 13:45:49	2021-02-03	Tampa, FL USA	Academic medical center or research institute, Specialized cancer clinic	Single institution	Pharmacist	More than 200	Breast, Digestive / GI, Endocrine / Neuroendocrine, Gynecologic, Genitourinary, Head and Neck, Hematologic / Blood, Musculoskeletal, Neurologic, Skin / Soft Tissue, Thoracic / Respiratory, Unknown Primary, Rare cancers	Yes	Yes	0.5	Yes	10-15	9	Medical Oncologist, Anatomical Pathologist, Molecular Pathologist, Pharmacist, Bioinformatician / Clinical Informatician, Human Geneticist / Clinical Geneticist, Genetic Counselor, Research Scientist / Clinical Scientist / Molecular Biologist / Translational Scientist, MTB Coordinator		Presents data, Manages follow-up activities (e.g. monitoring)	Interprets data, Presents data		Interprets data		Gathers data, Presents data, Moderates the discussion, Documents the recommendations	None	Weekly	1-2 hours	Yes	Breast, Digestive / GI, Genitourinary, Musculoskeletal, Neurologic, Skin / Soft Tissue, Thoracic / Respiratory	5-10 patients	Yes	Internal patients	All patients are automatically assigned to the MTB	Diagnosis, First line therapy, Therapy post progression or relapse, Follow-up (e.g. survivorship care)	20-80%	20-80%	<20%	<20%	<20%	Patient case complexity requires additional discussion (e.g. additional testing required), Relapse, Progression	Both	Mix of both	I'm not sure	NGS DNA sequencing panels, Circulating tumor DNA (ctDNA) tests, PCR-based (e.g. for specific alterations like EGFR exon 19 deletions, KRAS G12C, etc.), Immunohistochemistry (IHC), Fluorescence In Situ Hybridization (FISH), RNASeq (e.g. fusion detection)	No, testing has usually already occurred and molecular information is available during the MTB discussion	Presence of "standard" approved therapies (whether by gov't agencies or endorsed in clinical practice guidelines), Presence of "off-label" approved therapies (indicated in a cancer type other than the patient's cancer type), Open, enrolling clinical trials, Presence of emerging therapies (from preclinical studies), Prognostic predictions (e.g. validated risk scores), Diagnostic predictions (e.g. …	No
D	2021-02-07 16:29:22	2021-02-08	Sydney/NSW/Australia	Academic medical center or research institute	Core or "hub" of a network	Medical Oncologist, Bioinformatician / Clinical Informatician, Human or Clinical Geneticist / Genomicist, Research Scientist / Clinical Scientist / Molecular Biologist / Translational Scientist, C-level Executive (CEO, CMO, CFO, CIO, etc)	More than 200	Breast, Digestive / GI, Endocrine / Neuroendocrine, Gynecologic, Genitourinary, Head and Neck, Hematologic / Blood, Musculoskeletal, Neurologic, Skin / Soft Tissue, Thoracic / Respiratory, Unknown Primary, Pediatric cancers, Rare cancers, Pan-cancer program	Yes	Yes	1	Yes	10-15	12	Medical Oncologist, Molecular Pathologist, Physician/Organ Specialist, External Clinician or Scientist, Bioinformatician / Clinical Informatician, Human Geneticist / Clinical Geneticist, Genetic Counselor, Research Scientist / Clinical Scientist / Molecular Biologist / Translational Scientist, Data Manager, Laboratory Specialist, MTB Coordinator, C-level Executive (CEO, CMO, CFO, CIO, etc)	Academic medical center or research institute, Specialized cancer clinic	Interprets data, Moderates the discussion, Documents the recommendations		Interprets data, Documents the recommendations	Gathers data, Interprets data, Presents data, Documents the recommendations		Documents the recommendations, Manages follow-up activities (e.g. monitoring)	Monetary compensation, Authorship on publications that may emerge from MTB findings	Weekly	1-2 hours	No	Digestive / GI, Skin / Soft Tissue, Thoracic / Respiratory, Unknown Primary, Rare cancers	15-20 patients	Yes	Internal patients, External patients (referred from outside the institution)	All patients are automatically assigned to the MTB, Patient has advanced, metastatic, or stage IV cancer, Patient has a suspected diagnosis consistent with a need for molecular testing for further characterization, Patient has progressed after standard therapy, Patient has progressed and/or has acquired resistance to targeted therapy	Diagnosis, Therapy post progression or relapse	<20%	20-80%	20-80%	None	None	N/A- Patients are only usually discussed in a single MTB meeting., Patient case complexity requires additional discussion (e.g. additional testing required)	Both	Mix of both	Mostly or all IVD	NGS DNA sequencing panels, RNASeq (e.g. fusion detection)	No, testing has usually already occurred and molecular information is available during the MTB discussion	Presence of "standard" approved therapies (whether by gov't agencies or endorsed in clinical practice guidelines), Presence of "off-label" approved therapies (indicated in a cancer type other than the patient's cancer type), Open, enrolling clinical trials, Presence of emerging therapies (from preclinical studies), Diagnostic predictions (e.g. clarification of cancer type or sub-type), Potential …	Yes	AMP/ASCO/CAP actionability classification, ACMG pathogenicity classifications, In-house classifications (devised by the institution)	Actionable alterations, Variants associated with secondary (incidental) findings in hereditary cancer syndromes	Single nucleotide variants (SNVs), Small indels, Copy number gain, Copy number loss, Fusions, Splice site mutations, Frameshift / truncating mutations, Tumor mutational burden (TMB), Microsatellite instability (MSI)	Drug labels (FDA, EMA, CFDA, etc.), Clinical Practice Guidelines (e.g. NCCN, ESMO, KSMO, Regional Guidelines, etc.), Clinical Trials Databases (e.g. clinicaltrials.gov), Publications: clinical trials outcomes studies, Publications: preclinical studies
H	2021-02-22 00:29:43	2021-02-22	Wesel/NRW/germany	Community or rural hospital	Single institution	Medical Oncologist	Less than 25	Breast, Digestive / GI, Endocrine / Neuroendocrine, Hematologic / Blood	Yes	Yes	Less than 25%	Yes	5-10	6	Medical Oncologist, Anatomical Pathologist, Molecular Pathologist, Physician/Organ Specialist, External Clinician or Scientist, MTB Coordinator	Academic medical center or research institute	Gathers data, Interprets data, Presents data, Moderates the discussion, Documents the recommendations, Manages follow-up activities (e.g. monitoring)	Gathers data, Interprets data	Gathers data, Interprets data, Presents data			Documents the recommendations, Manages follow-up activities (e.g. monitoring)	None	Bi-weekly	0.5-1 hour	No	Digestive / GI, Thoracic / Respiratory	Less than 5 patients	No	Internal patients	Patient has a suspected diagnosis consistent with a need for molecular testing for further characterization, Patient has progressed and/or has acquired resistance to targeted therapy	Diagnosis, First line therapy, Therapy post progression or relapse, Monitoring treatment response, Follow-up (e.g. survivorship care)	20-80%	20-80%	20-80%	<20%	<20%	N/A- Patients are only usually discussed in a single MTB meeting.	Externally (service provider)	N/A	Mostly or all LDT	NGS DNA sequencing panels, PCR-based (e.g. for specific alterations like EGFR exon 19 deletions, KRAS G12C, etc.), Immunohistochemistry (IHC), Fluorescence In Situ Hybridization (FISH)	No, testing has usually already occurred and molecular information is available during the MTB discussion	Presence of "standard" approved therapies (whether by gov't agencies or endorsed in clinical practice guidelines), Presence of "off-label" approved therapies (indicated in a cancer type other than the patient's cancer type), Open, enrolling clinical trials, Presence of emerging therapies (from preclinical studies)	No
E	2021-02-22 08:27:48	2021-02-22	New Haven CT USA	Academic medical center or research institute	Core or "hub" of a network	Medical Oncologist	100-200	Breast, Digestive / GI, Endocrine / Neuroendocrine, Gynecologic, Genitourinary, Head and Neck, Musculoskeletal, Skin / Soft Tissue, Thoracic / Respiratory, Unknown Primary, Rare cancers	Yes	Yes	1	Yes	25-40	7	Medical Oncologist, Anatomical Pathologist, Molecular Pathologist, Physician/Organ Specialist, External Clinician or Scientist, Research Scientist / Clinical Scientist / Molecular Biologist / Translational Scientist, MTB Coordinator	Academic medical center or research institute, Specialized cancer clinic, Office / Private Practice	Interprets data, Presents data, Moderates the discussion, Documents the recommendations	Interprets data, Moderates the discussion		Interprets data		Gathers data, Manages follow-up activities (e.g. monitoring)	Educational credits towards licensure (e.g. CMEs)	Bi-weekly	1-2 hours	Yes	Breast, Digestive / GI, Endocrine / Neuroendocrine, Gynecologic, Genitourinary, Head and Neck, Musculoskeletal, Skin / Soft Tissue, Thoracic / Respiratory, Unknown Primary, Rare cancers	Less than 5 patients	Yes	Internal patients, External patients (referred from outside the institution)	Patient has a suspected diagnosis consistent with a need for molecular testing for further characterization, Patient has progressed after standard therapy, Patient has progressed and/or has acquired resistance to targeted therapy	First line therapy, Therapy post progression or relapse	20-80%	20-80%	<20%	None	None	Patient case complexity requires additional discussion (e.g. additional testing required)	In-house	Mostly or all in-house	Mostly or all LDT	NGS DNA sequencing panels, Circulating tumor DNA (ctDNA) tests, PCR-based (e.g. for specific alterations like EGFR exon 19 deletions, KRAS G12C, etc.), Immunohistochemistry (IHC), Fluorescence In Situ Hybridization (FISH), RNASeq (e.g. fusion detection)	No, testing has usually already occurred and molecular information is available during the MTB discussion	Presence of "standard" approved therapies (whether by gov't agencies or endorsed in clinical practice guidelines), Presence of "off-label" approved therapies (indicated in a cancer type other than the patient's cancer type), Open, enrolling clinical trials, Presence of emerging therapies (from preclinical studies), Potential hereditary disease association(s), including hereditary cancers, Functio…	No
I	2021-03-07 07:29:30	2021-03-05	Tianjin, China	Specialized cancer clinic	Core or "hub" of a network	Medical Oncologist, Radiation Oncologist, Physician/Organ Specialist	More than 200	Breast, Digestive / GI, Genitourinary, Head and Neck, Thoracic / Respiratory, Unknown Primary, Rare cancers, Pan-tumor, basically all refractory tumours	Yes	Yes	1	Yes	5-10	6	Medical Oncologist, Radiation Oncologist, Molecular Pathologist, Physician/Organ Specialist, Bioinformatician / Clinical Informatician, MTB Coordinator	Community or rural hospital, Specialized cancer clinic	Interprets data, Presents data, Documents the recommendations, Manages follow-up activities (e.g. monitoring)	Interprets data	Interprets data	Interprets data		Gathers data, Moderates the discussion	Monetary compensation, None, Most participants are part of the treatment team for the patient.	Weekly	1-2 hours	No	Genitourinary, Thoracic / Respiratory, sarcoma	5-10 patients	No	Internal patients	All patients are automatically assigned to the MTB, All patients here are refractory cancerx	Therapy post progression or relapse, identify why the tumour occurred or progressed	<20%	20-80%	<20%	<20%	None	Patient case complexity requires additional discussion (e.g. additional testing required), Relapse, Progression, Another primary cancer has been identified	Both	Mostly or all external	N/A	NGS DNA sequencing panels, Circulating tumor DNA (ctDNA) tests, PCR-based (e.g. for specific alterations like EGFR exon 19 deletions, KRAS G12C, etc.), Immunohistochemistry (IHC), Fluorescence In Situ Hybridization (FISH)	No, testing has usually already occurred and molecular information is available during the MTB discussion	Presence of "standard" approved therapies (whether by gov't agencies or endorsed in clinical practice guidelines), Presence of "off-label" approved therapies (indicated in a cancer type other than the patient's cancer type), Open, enrolling clinical trials, Presence of emerging therapies (from preclinical studies), Prognostic predictions (e.g. validated risk scores), Potential hereditary disease …	Yes	AMP/ASCO/CAP actionability classification, ESCAT (ESMO) actionability classification, In-house classifications (devised by the institution)	Actionable alterations, Variants of Unknown Significance (VUS), Variants associated with secondary (incidental) findings in hereditary cancer syndromes, Mostly use FMI report	Single nucleotide variants (SNVs), Small indels, Copy number gain, Copy number loss, Fusions, Splice site mutations, Frameshift / truncating mutations, Tumor mutational burden (TMB), Microsatellite instability (MSI), Use FMI report	Drug labels (FDA, EMA, CFDA, etc.), Clinical Practice Guidelines (e.g. NCCN, ESMO, KSMO, Regional Guidelines, etc.), Clinical Trials Databases (e.g. clinicaltrials.gov), Publications: clinical trials outcomes studies, Publications: preclinical studies, Professional society abstracts (e.g. ASCO, ESMO abstracts), Outcomes from similar patients, Refer to FMI report
B	2021-03-09 14:26:25	2021-01-09	Wesel/Germany	Community or rural hospital	Single institution	Medical Oncologist	More than 200	Breast, Digestive / GI, Endocrine / Neuroendocrine, Gynecologic, Genitourinary, Head and Neck, Hematologic / Blood, Musculoskeletal, Neurologic, Skin / Soft Tissue, Thoracic / Respiratory, Unknown Primary	Yes	Yes	0.25	Yes	5-10	4	Medical Oncologist, Surgical Oncologist, Molecular Pathologist, Registry Nurse / Registrar	Academic medical center or research institute	Presents data, Moderates the discussion				Gathers data, Documents the recommendations, Manages follow-up activities (e.g. monitoring)	Interprets data, Moderates the discussion, Documents the recommendations	None, I'm not sure	Bi-weekly	0.5-1 hour	No	Digestive / GI	Less than 5 patients	No	Internal patients, External patients (referred from outside the institution)	Patient has advanced, metastatic, or stage IV cancer, Patient has a suspected diagnosis consistent with a need for molecular testing for further characterization	Therapy post progression or relapse	None	<20%	<20%	<20%	<20%	Relapse	Externally (service provider)	I'm not sure	Mostly or all LDT	NGS DNA sequencing panels	No, testing has usually already occurred and molecular information is available during the MTB discussion	Presence of "standard" approved therapies (whether by gov't agencies or endorsed in clinical practice guidelines)	No
J	2021-03-18 14:26:56	2021-03-17	Oakland, CA	Office / Private Practice	Single institution	Medical Oncologist	50-100	Breast, Digestive / GI, Endocrine / Neuroendocrine, Gynecologic, Genitourinary, Head and Neck, Hematologic / Blood, Musculoskeletal, Neurologic, Skin / Soft Tissue, Thoracic / Respiratory	Yes	Yes	0.5	Yes	5-10	8	Medical Oncologist, Surgical Oncologist, Radiation Oncologist, Radiologist, Anatomical Pathologist, Physician/Organ Specialist, External Clinician or Scientist, Nurse Navigator	Office / Private Practice	Gathers data, Interprets data, Presents data, Moderates the discussion, Manages follow-up activities (e.g. monitoring)	Gathers data, Interprets data, Presents data, Moderates the discussion			Gathers data, Manages follow-up activities (e.g. monitoring)		Educational credits towards licensure (e.g. CMEs), I'm not sure, lunch	Monthly	0.5-1 hour	No	Digestive / GI, Gynecologic, Hematologic / Blood, Thoracic / Respiratory	5-10 patients	No	Internal patients	Patient has a suspected diagnosis consistent with a need for molecular testing for further characterization, Patient has progressed after standard therapy, Patient has progressed and/or has acquired resistance to targeted therapy, Patient has a rare tumor type	Diagnosis, First line therapy, Therapy post progression or relapse, Monitoring treatment response	20-80%	<20%	<20%	20-80%	20-80%	Patient case complexity requires additional discussion (e.g. additional testing required), Progression	Externally (service provider)	Mostly or all external	I'm not sure	NGS DNA sequencing panels, Circulating tumor DNA (ctDNA) tests, PCR-based (e.g. for specific alterations like EGFR exon 19 deletions, KRAS G12C, etc.), Whole Exome Sequencing (WES), Whole Genome Sequencing (WGS), Immunohistochemistry (IHC), Fluorescence In Situ Hybridization (FISH), RNASeq (e.g. fusion detection)	I'm not sure	Presence of "standard" approved therapies (whether by gov't agencies or endorsed in clinical practice guidelines), Open, enrolling clinical trials, Functional and biological significance of the genes / alterations	Yes	AMP/ASCO/CAP actionability classification, I'm not sure	Actionable alterations, Variants of Unknown Significance (VUS)	Fusions, Tumor mutational burden (TMB), Microsatellite instability (MSI)	Drug labels (FDA, EMA, CFDA, etc.), Clinical Practice Guidelines (e.g. NCCN, ESMO, KSMO, Regional Guidelines, etc.), Publications: clinical trials outcomes studies, Professional society abstracts (e.g. ASCO, ESMO abstracts)
K	2021-04-15 07:09:10	2021-04-15	Paris, France	Academic medical center or research institute	Single institution	Research Scientist / Clinical Scientist / Molecular Biologist / Translational Scientist, MTB Coordinator	More than 200	Breast, Digestive / GI, Endocrine / Neuroendocrine, Gynecologic, Genitourinary, Head and Neck, Hematologic / Blood, Thoracic / Respiratory, Unknown Primary, Pediatric cancers, Rare cancers	Yes	Yes	0.25	Yes	15-25	8	Medical Oncologist, Radiologist, Molecular Pathologist, Bioinformatician / Clinical Informatician, Human Geneticist / Clinical Geneticist, Genetic Counselor, Research Scientist / Clinical Scientist / Molecular Biologist / Translational Scientist, MTB Coordinator	Academic medical center or research institute	Presents data, Moderates the discussion, Documents the recommendations	Interprets data, Presents data		Interprets data, Presents data		Gathers data, Moderates the discussion, Documents the recommendations, Manages follow-up activities (e.g. monitoring)	Authorship on publications that may emerge from MTB findings	Weekly	1-2 hours	Yes	Breast, Digestive / GI, Gynecologic, Head and Neck, Thoracic / Respiratory	More than 30 patients	Yes	Internal patients, External patients (referred from outside the institution)	Patient has advanced, metastatic, or stage IV cancer, Patient has progressed after standard therapy, Patient has progressed and/or has acquired resistance to targeted therapy	Therapy post progression or relapse	None	<20%	None	None	None	Patient case complexity requires additional discussion (e.g. additional testing required), Relapse, Progression, Another primary cancer has been identified	In-house	Mostly or all in-house	Mix of both	NGS DNA sequencing panels, Circulating tumor DNA (ctDNA) tests, Whole Exome Sequencing (WES), Whole Genome Sequencing (WGS), RNASeq (e.g. fusion detection)	Yes	Presence of "standard" approved therapies (whether by gov't agencies or endorsed in clinical practice guidelines), Presence of "off-label" approved therapies (indicated in a cancer type other than the patient's cancer type), Open, enrolling clinical trials, Potential hereditary disease association(s), including hereditary cancers, Functional and biological significance of the genes / alterations,…	Yes	ESCAT (ESMO) actionability classification, In-house classifications (devised by the institution)	Actionable alterations, Variants of Unknown Significance (VUS), Variants associated with secondary (incidental) findings in hereditary cancer syndromes	Single nucleotide variants (SNVs), Small indels, Large indels, Copy number gain, Copy number loss, Fusions, Splice site mutations, Frameshift / truncating mutations, Tumor mutational burden (TMB), Microsatellite instability (MSI)	Drug labels (FDA, EMA, CFDA, etc.), Clinical Practice Guidelines (e.g. NCCN, ESMO, KSMO, Regional Guidelines, etc.), Clinical Trials Databases (e.g. clinicaltrials.gov)
C	2021-04-19 02:03:17	2021-04-16	Shanghai	Specialized cancer clinic	Single institution, Core or "hub" of a network	Medical Oncologist	50-100	Head and Neck, Unknown Primary	Yes	Yes	Less than 25%	Yes	10-15	4	Medical Oncologist, Surgical Oncologist, Radiation Oncologist, Molecular Pathologist	Specialized cancer clinic	Gathers data, Interprets data, Presents data, Moderates the discussion, Documents the recommendations, Manages follow-up activities (e.g. monitoring)	Gathers data, Interprets data, Presents data					Official Collaboration, part of routine work	Quarterly	1-2 hours	No	Digestive / GI, Head and Neck, Unknown Primary	Less than 5 patients	No	Internal patients, External patients (referred from outside the institution)	Patient has a suspected diagnosis consistent with a need for molecular testing for further characterization, Patient has progressed and/or has acquired resistance to targeted therapy, Patient has a rare tumor type	Diagnosis, First line therapy, Therapy post progression or relapse	20-80%	20-80%	<20%	<20%	<20%	N/A- Patients are only usually discussed in a single MTB meeting., Relapse, Progression	Externally (service provider)	Mostly or all external	N/A	NGS DNA sequencing panels, Immunohistochemistry (IHC)	No, testing has usually already occurred and molecular information is available during the MTB discussion	Presence of "standard" approved therapies (whether by gov't agencies or endorsed in clinical practice guidelines), Presence of "off-label" approved therapies (indicated in a cancer type other than the patient's cancer type), Presence of emerging therapies (from preclinical studies), Prognostic predictions (e.g. validated risk scores), Diagnostic predictions (e.g. clarification of cancer type or s…	Yes	AMP/ASCO/CAP actionability classification, MSKCC actionability classification	Actionable alterations, Variants of Unknown Significance (VUS), Variants associated with secondary (incidental) findings in hereditary cancer syndromes	Single nucleotide variants (SNVs), Small indels, Copy number gain, Copy number loss, Fusions, Splice site mutations, Frameshift / truncating mutations, Tumor mutational burden (TMB), Microsatellite instability (MSI)	Drug labels (FDA, EMA, CFDA, etc.), Clinical Practice Guidelines (e.g. NCCN, ESMO, KSMO, Regional Guidelines, etc.), Clinical Trials Databases (e.g. clinicaltrials.gov), Publications: clinical trials outcomes studies, Publications: preclinical studies, Professional society abstracts (e.g. ASCO, ESMO abstracts)
L	2021-04-19 07:35:51	2021-04-19	Rennes, France	Academic medical center or research institute	Single institution, MTB service provider	Human or Clinical Geneticist / Genomicist, MTB Coordinator	More than 200	Breast, Digestive / GI, Gynecologic, Skin / Soft Tissue, Thoracic / Respiratory, Unknown Primary, Rare cancers	Yes	Yes	Less than 25%	Yes	10-15	5	Medical Oncologist, Anatomical Pathologist, Human Geneticist / Clinical Geneticist, Research Scientist / Clinical Scientist / Molecular Biologist / Translational Scientist, MTB Coordinator, We do not have Moleculare Phatologist, but have Moleculare Biologists, who run all genetic analysis	Community or rural hospital, Specialized cancer clinic	Presents data, Documents the recommendations		Presents data, Documents the recommendations	Interprets data, Documents the recommendations		Gathers data, Moderates the discussion, Documents the recommendations, Manages follow-up activities (e.g. monitoring)	None	Monthly	1-2 hours	No	Digestive / GI, Skin / Soft Tissue, Thoracic / Respiratory, Unknown Primary, Rare cancers	5-10 patients	No	Internal patients, External patients (referred from outside the institution)	Patient has a suspected diagnosis consistent with a need for molecular testing for further characterization, Patient has progressed after standard therapy, Patient has progressed and/or has acquired resistance to targeted therapy	Therapy post progression or relapse	None	<20%	<20%	None	<20%	Patient case complexity requires additional discussion (e.g. additional testing required), Relapse, Progression	Both	Mostly or all in-house	Mostly or all LDT	NGS DNA sequencing panels, Circulating tumor DNA (ctDNA) tests	For large panel or WES :yes	Presence of "standard" approved therapies (whether by gov't agencies or endorsed in clinical practice guidelines), Presence of "off-label" approved therapies (indicated in a cancer type other than the patient's cancer type), Functional and biological significance of the genes / alterations, Variant allele frequencies (somatic vs. germline), Variant classification categories (e.g. Tier 1, Pathogen…	Yes	ESCAT (ESMO) actionability classification, INCa recommendation	Actionable alterations, All other alteration leads to the edition of a new report for discussion on the MTB	Single nucleotide variants (SNVs), Small indels, Splice site mutations, Frameshift / truncating mutations, Microsatellite instability (MSI), The ones underscored above are those that we detect with our in-house panel, this does not mean that we do not have acces to additional information especially fusions	Drug labels (FDA, EMA, CFDA, etc.), Clinical Practice Guidelines (e.g. NCCN, ESMO, KSMO, Regional Guidelines, etc.), Clinical Trials Databases (e.g. clinicaltrials.gov), Publications: clinical trials outcomes studies, Professional society abstracts (e.g. ASCO, ESMO abstracts)
F	2021-05-10 03:55:05	2021-05-10	BW, Germany	private hospital (Robert Bosch Stiftung)	Single institution, Core or "hub" of a network	MTB Coordinator	More than 200	Breast, Digestive / GI, Endocrine / Neuroendocrine, Gynecologic, Genitourinary, Head and Neck, Hematologic / Blood, Musculoskeletal, Neurologic, Skin / Soft Tissue, Thoracic / Respiratory, Unknown Primary, Pediatric cancers, Rare cancers	Yes	Yes	0.25	Yes	10-15	6	Medical Oncologist, Anatomical Pathologist, Molecular Pathologist, Physician/Organ Specialist, Human Geneticist / Clinical Geneticist, Research Scientist / Clinical Scientist / Molecular Biologist / Translational Scientist, MTB Coordinator	Academic medical center or research institute, Community or rural hospital, Specialized cancer clinic, Office / Private Practice	Gathers data	Interprets data	Gathers data	Interprets data		Gathers data, Interprets data, Presents data, Moderates the discussion, Documents the recommendations, Manages follow-up activities (e.g. monitoring)	I'm not sure	Weekly	1-2 hours	No	Breast, Digestive / GI, Head and Neck, Thoracic / Respiratory, Unknown Primary, Rare cancers	15-20 patients	Yes	Internal patients, External patients (referred from outside the institution), OncoCure Program	Patient has advanced, metastatic, or stage IV cancer, Patient has a suspected diagnosis consistent with a need for molecular testing for further characterization, Patient has progressed after standard therapy, Patient has progressed and/or has acquired resistance to targeted therapy, Patient is being monitored for minimum residual disease (MRD), Patient has a rare tumor type, Patient is a "surpri…	Diagnosis, First line therapy, Therapy post progression or relapse, Monitoring treatment response, Follow-up (e.g. survivorship care)	20-80%	<20%	<20%	20-80%	<20%	Patient case complexity requires additional discussion (e.g. additional testing required), Relapse, Progression, Another primary cancer has been identified, Therapy under off label therapy	Both	Mix of both	Mostly or all LDT	NGS DNA sequencing panels, Circulating tumor DNA (ctDNA) tests, PCR-based (e.g. for specific alterations like EGFR exon 19 deletions, KRAS G12C, etc.), Immunohistochemistry (IHC), Fluorescence In Situ Hybridization (FISH), RNASeq (e.g. fusion detection), Multiplex Ligation-dependent Probe Amplification (MLPA)	No, testing has usually already occurred and molecular information is available during the MTB discussion	Presence of "standard" approved therapies (whether by gov't agencies or endorsed in clinical practice guidelines), Presence of "off-label" approved therapies (indicated in a cancer type other than the patient's cancer type), Open, enrolling clinical trials, Presence of emerging therapies (from preclinical studies), Prognostic predictions (e.g. validated risk scores), Diagnostic predictions (e.g. …	No
N	2021-05-20 23:54:37	2021-05-20	Beijing	Specialized cancer clinic	Single institution	Anatomical Pathologist, Molecular Pathologist, Research Scientist / Clinical Scientist / Molecular Biologist / Translational Scientist	More than 200	Breast, Digestive / GI, Endocrine / Neuroendocrine, Gynecologic, Genitourinary, Head and Neck, Skin / Soft Tissue, Thoracic / Respiratory, Unknown Primary, Rare cancers	Yes	Yes	1	Yes	10-15	11	Medical Oncologist, Surgical Oncologist, Radiation Oncologist, Radiologist, Anatomical Pathologist, Molecular Pathologist, Physician/Organ Specialist, External Clinician or Scientist, Bioinformatician / Clinical Informatician, Human Geneticist / Clinical Geneticist, Genetic Counselor, Research Scientist / Clinical Scientist / Molecular Biologist / Translational Scientist	Academic medical center or research institute, Specialized cancer clinic	Gathers data, Interprets data, Presents data, Documents the recommendations, Manages follow-up activities (e.g. monitoring)	Interprets data, Presents data, Moderates the discussion		Moderates the discussion			None	Ad hoc (when needed)	0.5-1 hour	No	Breast, Digestive / GI, Thoracic / Respiratory, Unknown Primary	Less than 5 patients	Yes	Internal patients, External patients (referred from outside the institution)	Patient has advanced, metastatic, or stage IV cancer, Patient has a suspected diagnosis consistent with a need for molecular testing for further characterization, Patient has progressed after standard therapy, Patient has progressed and/or has acquired resistance to targeted therapy, Patient has a rare tumor type, Patient is a "surprise responder"	Diagnosis	>80%	<20%	<20%	20-80%	20-80%	N/A- Patients are only usually discussed in a single MTB meeting., Patient case complexity requires additional discussion (e.g. additional testing required), Relapse, Progression, Another primary cancer has been identified	In-house	Mostly or all in-house	I'm not sure	NGS DNA sequencing panels, Circulating tumor DNA (ctDNA) tests, mRNA expression assays, RNASeq (e.g. fusion detection)	No, testing has usually already occurred and molecular information is available during the MTB discussion	Presence of "standard" approved therapies (whether by gov't agencies or endorsed in clinical practice guidelines), Presence of "off-label" approved therapies (indicated in a cancer type other than the patient's cancer type), Open, enrolling clinical trials, Prognostic predictions (e.g. validated risk scores), Diagnostic predictions (e.g. clarification of cancer type or sub-type), Potential heredi…	Yes	AMP/ASCO/CAP actionability classification, ESCAT (ESMO) actionability classification, NCT (Germany) actionability classification, MSKCC actionability classification, ACMG pathogenicity classifications, ACGS pathogenicity classifications, In-house classifications (devised by the institution)	Actionable alterations, Variants of Unknown Significance (VUS), Variants associated with secondary (incidental) findings in hereditary cancer syndromes, Variants associated with secondary (incidental) findings in hereditary diseases (other than cancer)	Single nucleotide variants (SNVs), Small indels, Large indels, Copy number gain, Copy number loss, Fusions, Splice site mutations, Frameshift / truncating mutations, Tumor mutational burden (TMB), Microsatellite instability (MSI)	Drug labels (FDA, EMA, CFDA, etc.), Clinical Practice Guidelines (e.g. NCCN, ESMO, KSMO, Regional Guidelines, etc.), Clinical Trials Databases (e.g. clinicaltrials.gov), Publications: clinical trials outcomes studies, Publications: preclinical studies, Professional society abstracts (e.g. ASCO, ESMO abstracts), Outcomes from similar patients
M	2021-05-21 11:30:55	2021-01-21	Wesel/Germany	Community or rural hospital	Core or "hub" of a network	Medical Oncologist	50-100	Breast, Digestive / GI, Endocrine / Neuroendocrine, Gynecologic, Genitourinary, Head and Neck, Hematologic / Blood, Skin / Soft Tissue, Thoracic / Respiratory, Unknown Primary	Yes	Yes	0.75	Yes	5-10	7	Medical Oncologist, Surgical Oncologist, Anatomical Pathologist, Molecular Pathologist, Physician/Organ Specialist, External Clinician or Scientist, Bioinformatician / Clinical Informatician, MTB Coordinator		Gathers data, Interprets data, Presents data, Moderates the discussion, Manages follow-up activities (e.g. monitoring)	Interprets data		Interprets data		Gathers data, Documents the recommendations, Manages follow-up activities (e.g. monitoring)	None	Bi-weekly	0.5-1 hour	No	Breast, Digestive / GI, Gynecologic, Thoracic / Respiratory	Less than 5 patients	Yes	Internal patients	Patient has advanced, metastatic, or stage IV cancer, Patient has progressed after standard therapy, Patient has progressed and/or has acquired resistance to targeted therapy, Patient has a rare tumor type, Patient is a "surprise responder"	Diagnosis, First line therapy, Therapy post progression or relapse, Monitoring treatment response, Follow-up (e.g. survivorship care)	20-80%	20-80%	20-80%	<20%	<20%	Patient case complexity requires additional discussion (e.g. additional testing required)	Externally (service provider)	Mostly or all external	Mostly or all LDT	NGS DNA sequencing panels, Circulating tumor DNA (ctDNA) tests, PCR-based (e.g. for specific alterations like EGFR exon 19 deletions, KRAS G12C, etc.), Fluorescence In Situ Hybridization (FISH)	No, testing has usually already occurred and molecular information is available during the MTB discussion	Presence of "standard" approved therapies (whether by gov't agencies or endorsed in clinical practice guidelines), Presence of "off-label" approved therapies (indicated in a cancer type other than the patient's cancer type), Open, enrolling clinical trials, Prognostic predictions (e.g. validated risk scores), Diagnostic predictions (e.g. clarification of cancer type or sub-type), Potential heredi…	Yes	ESCAT (ESMO) actionability classification, NCT (Germany) actionability classification	Actionable alterations, Variants of Unknown Significance (VUS), Variants associated with secondary (incidental) findings in hereditary cancer syndromes, Variants associated with secondary (incidental) findings in hereditary diseases (other than cancer)	Single nucleotide variants (SNVs), Small indels, Large indels, Copy number gain, Copy number loss, Fusions, Splice site mutations, Frameshift / truncating mutations, Tumor mutational burden (TMB), Microsatellite instability (MSI)	Drug labels (FDA, EMA, CFDA, etc.), Clinical Practice Guidelines (e.g. NCCN, ESMO, KSMO, Regional Guidelines, etc.), Clinical Trials Databases (e.g. clinicaltrials.gov), Publications: clinical trials outcomes studies, Professional society abstracts (e.g. ASCO, ESMO abstracts), Outcomes from similar patients
V	2021-06-28 22:18:01	2021-06-29	Sydney, NSW, Australia	Academic medical center or research institute, Specialized cancer clinic	Single institution, MTB service provider	Medical Oncologist	100-200	Genitourinary, Skin / Soft Tissue, Rare cancers, Phase 1 Trials - Advanced Malignancies (pan-cancer)	Yes	Yes	0.75	Yes	15-25	8	Medical Oncologist, Anatomical Pathologist, Molecular Pathologist, Bioinformatician / Clinical Informatician, Human Geneticist / Clinical Geneticist, Research Scientist / Clinical Scientist / Molecular Biologist / Translational Scientist, Data Manager, MTB Coordinator, C-level Executive (CEO, CMO, CFO, CIO, etc)	Academic medical center or research institute, Specialized cancer clinic	Gathers data, Interprets data, Presents data, Moderates the discussion	Interprets data, Presents data	Gathers data, Manages follow-up activities (e.g. monitoring)	Interprets data, Presents data	Manages follow-up activities (e.g. monitoring)	Gathers data, Documents the recommendations, Manages follow-up activities (e.g. monitoring)	Educational credits towards licensure (e.g. CMEs)	Bi-weekly	1-2 hours	Yes	Breast, Digestive / GI, Hematologic / Blood, Neurologic, Thoracic / Respiratory, Rare cancers	10-15 patients	No	Internal patients, External patients (referred from outside the institution)	Patient has advanced, metastatic, or stage IV cancer, Patient has a suspected diagnosis consistent with a need for molecular testing for further characterization, Patient has progressed after standard therapy, Patient has a rare tumor type	Diagnosis, First line therapy, Therapy post progression or relapse	<20%	20-80%	20-80%	<20%	None	Relapse, Progression, Another primary cancer has been identified	Both	Mix of both	I'm not sure	NGS DNA sequencing panels, PCR-based (e.g. for specific alterations like EGFR exon 19 deletions, KRAS G12C, etc.), Whole Genome Sequencing (WGS), Immunohistochemistry (IHC), Fluorescence In Situ Hybridization (FISH), RNASeq (e.g. fusion detection)	No, testing has usually already occurred and molecular information is available during the MTB discussion	Presence of "standard" approved therapies (whether by gov't agencies or endorsed in clinical practice guidelines), Presence of "off-label" approved therapies (indicated in a cancer type other than the patient's cancer type), Open, enrolling clinical trials, Presence of emerging therapies (from preclinical studies), Potential hereditary disease association(s), including hereditary cancers, Variant…	No
W	2021-06-29 10:59:47	2021-06-18	Taipei, Taiwan, China	Academic medical center or research institute	Single institution, Core or "hub" of a network	Medical Oncologist	More than 200	Neurologic, Thoracic / Respiratory, Unknown Primary, Rare cancers	Yes	Yes	Less than 25%	Yes	5-10	11	Medical Oncologist, Surgical Oncologist, Anatomical Pathologist, Molecular Pathologist, External Clinician or Scientist, Bioinformatician / Clinical Informatician, Human Geneticist / Clinical Geneticist, Research Scientist / Clinical Scientist / Molecular Biologist / Translational Scientist, Data Manager, Laboratory Specialist, MTB Coordinator	No	Presents data, Documents the recommendations	Gathers data, Interprets data, Presents data		Interprets data, Presents data, Documents the recommendations		Moderates the discussion	None	Monthly	0.5-1 hour	No	Unknown Primary	Less than 5 patients	No	Internal patients	Patient has progressed after standard therapy, Patient has progressed and/or has acquired resistance to targeted therapy, Patient has a rare tumor type, rare mutation	Therapy post progression or relapse, mutation knowledge	<20%	>80%	>80%	None	None	N/A- Patients are only usually discussed in a single MTB meeting.	Both	Mix of both	Mostly or all LDT	NGS DNA sequencing panels, RNASeq (e.g. fusion detection)	No, testing has usually already occurred and molecular information is available during the MTB discussion	Presence of "off-label" approved therapies (indicated in a cancer type other than the patient's cancer type), Open, enrolling clinical trials, Presence of emerging therapies (from preclinical studies), Functional and biological significance of the genes / alterations, Variant allele frequencies (somatic vs. germline), Variant classification categories (e.g. Tier 1, Pathogenic, etc.), Variant comb…	Yes	In-house classifications (devised by the institution), NMP	Actionable alterations, Variants of Unknown Significance (VUS), Variants associated with secondary (incidental) findings in hereditary cancer syndromes	Single nucleotide variants (SNVs), Small indels, Large indels, Copy number gain, Copy number loss, Fusions, Tumor mutational burden (TMB), Microsatellite instability (MSI)	Drug labels (FDA, EMA, CFDA, etc.), Clinical Practice Guidelines (e.g. NCCN, ESMO, KSMO, Regional Guidelines, etc.), Clinical Trials Databases (e.g. clinicaltrials.gov), Publications: clinical trials outcomes studies, Publications: preclinical studies, Professional society abstracts (e.g. ASCO, ESMO abstracts), NMP+NTB
X	2021-07-04 00:50:48	2021-07-04	Newcastle upon Tyne/ Tyne and Wear / UK	Specialized cancer clinic	Core or "hub" of a network, MTB service provider	Medical Oncologist, Research Scientist / Clinical Scientist / Molecular Biologist / Translational Scientist	100-200	Thoracic / Respiratory, Rare cancers	Yes	Yes	0.5	Yes	5-10	4	Medical Oncologist, Anatomical Pathologist, Human Geneticist / Clinical Geneticist, Laboratory Specialist		Interprets data, Moderates the discussion, Documents the recommendations, Manages follow-up activities (e.g. monitoring)	Gathers data, Interprets data, Presents data, Documents the recommendations		Gathers data, Interprets data, Presents data		Documents the recommendations	None	Bi-weekly	1-2 hours	Yes	Breast, Digestive / GI, Skin / Soft Tissue, Thoracic / Respiratory, Pediatric cancers	10-15 patients	Yes	Internal patients, External patients (referred from outside the institution)	Patient has progressed after standard therapy, Patient has a rare tumor type, Complex results or possible germline findings	Diagnosis, Therapy post progression or relapse, Referral to genetics	20-80%	<20%	<20%	<20%	<20%	Patient case complexity requires additional discussion (e.g. additional testing required)	Both	Mostly or all external	Mostly or all IVD	NGS DNA sequencing panels, Circulating tumor DNA (ctDNA) tests, Whole Exome Sequencing (WES), Whole Genome Sequencing (WGS), RNASeq (e.g. fusion detection), Chromosomal Microarray Analysis (CMA)	No, testing has usually already occurred and molecular information is available during the MTB discussion	Presence of "standard" approved therapies (whether by gov't agencies or endorsed in clinical practice guidelines), Presence of "off-label" approved therapies (indicated in a cancer type other than the patient's cancer type), Open, enrolling clinical trials, Presence of emerging therapies (from preclinical studies), Diagnostic predictions (e.g. clarification of cancer type or sub-type), Potential …	No
Y	2021-07-14 15:14:54	2021-07-14	Hampshire, UK	NHS district general hospital	one of two hospital in trust, however MTB is regional service for numerous hospital including academic university hospitals	Medical Oncologist, MTB lead	100-200	Breast, Thoracic / Respiratory, Unknown Primary	Yes	Yes	1	Yes	15-25	5	Medical Oncologist, Radiation Oncologist, Molecular Pathologist, Research Scientist / Clinical Scientist / Molecular Biologist / Translational Scientist, MTB Coordinator, Medical Oncologist is MTB coordinator/ MTB lead or organiser	Academic medical center or research institute, Specialized cancer clinic	Gathers data, Interprets data, Presents data, Moderates the discussion, Documents the recommendations, Manages follow-up activities (e.g. monitoring)	Interprets data		Interprets data			None	Quarterly	1-2 hours	No	Thoracic / Respiratory	Less than 5 patients	Yes	Internal patients, External patients (referred from outside the institution)	Patient has advanced, metastatic, or stage IV cancer, Patient has a suspected diagnosis consistent with a need for molecular testing for further characterization, Patient has progressed and/or has acquired resistance to targeted therapy, patient has molecularly driven NSCLC	Diagnosis, First line therapy, Therapy post progression or relapse, Monitoring treatment response, Follow-up (e.g. survivorship care)	20-80%	20-80%	20-80%	20-80%	20-80%	Patient case complexity requires additional discussion (e.g. additional testing required), response to targeted	Both	Mostly or all external	Mostly or all LDT	NGS DNA sequencing panels, Circulating tumor DNA (ctDNA) tests, PCR-based (e.g. for specific alterations like EGFR exon 19 deletions, KRAS G12C, etc.), Immunohistochemistry (IHC), Fluorescence In Situ Hybridization (FISH)	No, testing has usually already occurred and molecular information is available during the MTB discussion	Presence of "standard" approved therapies (whether by gov't agencies or endorsed in clinical practice guidelines), Presence of "off-label" approved therapies (indicated in a cancer type other than the patient's cancer type), Open, enrolling clinical trials, Variant allele frequencies (somatic vs. germline)	Yes	None	Actionable alterations, Variants of Unknown Significance (VUS)	Small indels, Copy number gain, Fusions, Tumor mutational burden (TMB), Microsatellite instability (MSI)	Drug labels (FDA, EMA, CFDA, etc.), Clinical Practice Guidelines (e.g. NCCN, ESMO, KSMO, Regional Guidelines, etc.), Clinical Trials Databases (e.g. clinicaltrials.gov), Professional society abstracts (e.g. ASCO, ESMO abstracts)
Z	2021-07-15 07:30:26	2021-07-15	Southampton, Hampshire, UK	Academic medical center or research institute, Specialized cancer clinic, NHS large tertiary referral teaching hospital	Single institution, Core or "hub" of a network, Satellite or "spoke" of a network, MTB service provider	Anatomical Pathologist, Molecular Pathologist, Laboratory Specialist	Less than 25	Breast, Digestive / GI, Endocrine / Neuroendocrine, Gynecologic, Genitourinary, Head and Neck, Hematologic / Blood, Musculoskeletal, Neurologic, Skin / Soft Tissue, Thoracic / Respiratory, Unknown Primary, Pediatric cancers, Rare cancers	Yes	Yes	0.5	Yes	5-10	8	Medical Oncologist, Anatomical Pathologist, Molecular Pathologist, External Clinician or Scientist, Human Geneticist / Clinical Geneticist, Research Scientist / Clinical Scientist / Molecular Biologist / Translational Scientist, Laboratory Specialist, MTB Coordinator	Academic medical center or research institute	Interprets data, Moderates the discussion, Manages follow-up activities (e.g. monitoring)	Gathers data, Interprets data, Presents data, Moderates the discussion, Manages follow-up activities (e.g. monitoring)		Gathers data, Interprets data, Presents data, Moderates the discussion, Documents the recommendations		Gathers data, Documents the recommendations, Manages follow-up activities (e.g. monitoring)	None	Weekly	0.5-1 hour	No	Hematologic / Blood, Musculoskeletal, Thoracic / Respiratory	5-10 patients	Yes	Internal patients, External patients (referred from outside the institution)	Whole genome sequencing performed as part of clinical service	Diagnosis, First line therapy, Therapy post progression or relapse, Monitoring treatment response, Follow-up (e.g. survivorship care)	None	<20%	<20%	None	>80%	Patient case complexity requires additional discussion (e.g. additional testing required), Another primary cancer has been identified	Both	Mix of both	Mix of both	NGS DNA sequencing panels, Circulating tumor DNA (ctDNA) tests, PCR-based (e.g. for specific alterations like EGFR exon 19 deletions, KRAS G12C, etc.), Whole Genome Sequencing (WGS), Immunohistochemistry (IHC), Fluorescence In Situ Hybridization (FISH)	No, testing has usually already occurred and molecular information is available during the MTB discussion	Presence of "standard" approved therapies (whether by gov't agencies or endorsed in clinical practice guidelines), Presence of "off-label" approved therapies (indicated in a cancer type other than the patient's cancer type), Open, enrolling clinical trials, Presence of emerging therapies (from preclinical studies), Prognostic predictions (e.g. validated risk scores), Diagnostic predictions (e.g. …	Yes	AMP/ASCO/CAP actionability classification, ESCAT (ESMO) actionability classification, ACMG pathogenicity classifications, ACGS pathogenicity classifications	Actionable alterations, Variants of Unknown Significance (VUS), Variants associated with secondary (incidental) findings in hereditary cancer syndromes, Variants associated with secondary (incidental) findings in hereditary diseases (other than cancer)	Single nucleotide variants (SNVs), Small indels, Large indels, Copy number gain, Copy number loss, Fusions, Splice site mutations, Frameshift / truncating mutations, Tumor mutational burden (TMB)	Drug labels (FDA, EMA, CFDA, etc.), Clinical Practice Guidelines (e.g. NCCN, ESMO, KSMO, Regional Guidelines, etc.), Clinical Trials Databases (e.g. clinicaltrials.gov), Publications: clinical trials outcomes studies, Professional society abstracts (e.g. ASCO, ESMO abstracts)
[truncated: 44 more columns]

## Sheet: Survey Answers to Points
ACTE Category	Answer Type	Survey Questions	1 Point Answers	2 Point Answers	3 Point Answers	4 Point Answers	5 Point Answers	0 Point Answers	Neutral Answers			MTB-D	MTB-O	MTB-G	MTB-A	MTB-M	MTB-E	MTB-I	MTB-H	MTB-B	MTB-J	MTB-K	MTB-C	MTB-L	MTB-F	MTB-N	MTB-V	MTB-W	MTB-X	MTB-Y	MTB-Z
Consultation	Percentage	Approximately what percentage of patients have molecular / genomic information discussed as part of their case presentation?	<25%	0.25	0.5	0.75	1	None	I'm not sure N/A			5	1	3	4	4	5	5	1	2	3	2	1	1	2	5	4	1	3	5	3
Consultation	Quantity	Which roles typically participate in the MTB (select all that apply)?	1-2 roles	3-5 roles	6-9 roles	10-12 roles	>12 roles					4	2	3	3	3	3	3	3	2	3	3	2	2	3	4	3	4	2	2	3
Consultation	Quantity	If your MTB has assigned functions, which role(s) perform the listed functions (select all that apply)?	1 role performs all the tasks	2 roles cover the tasks	3 roles cover the tasks	4-5 roles cover the tasks	All 6 roles cover the tasks					4	3	4	5	3	4	4	4	3	3	4	2	4	4	3	5	4	4	3	4
Consultation	Binary	Is there a separate, dedicated "curation" meeting ahead of the MTB meeting where molecular alterations are vetted and prioritized?					Yes	No	I don't know			0	0	5	0	0	5	0	0	0	0	5	0	0	0	0	5	0	5	0	0
Consultation	Binary	What is the source of patients discussed at the MTB (select all that apply)?					External or Both	Internal				5	0	0	0	0	5	0	0	5	0	5	5	5	5	5	5	0	5	5	5
Evidence	Complexity	What inclusion criteria are used to assign a patient to the MTB (select all that apply)?	- Patient has a suspected diagnosis consistent with a need for molecular testing for further characterization	- Patient has advanced, metastatic, or stage IV cancer - Patient has progressed after standard therapy	- Patient has progressed and/or has acquired resistance to targeted therapy	-Patient has a rare tumor type -Patient is being monitored for minimum residual disease (MRD)	- All patients are automatically assigned to the MTB -Patient is a "surprise" responder (indicates research component)					5	3	5	5	5	3	5	3	2	4	3	4	3	5	5	4	4	4	3	5
Evidence	Complexity	What evidence (from molecular testing reports or otherwise) is used to prioritize molecular alterations for discussion in the MTB (select all that apply)?		- On-label, standard, approved Tx	- Off-label Tx - Open, enrolling clinical trials - Prognostic predictions - Diagnostic predictions - Variant classifications	- Functional and biological significance of the genes / alterations - VAF - Variant combinations	- Emerging Tx (preclinical studies) - Hereditary / Germline					5	3	5	2	5	5	5	3	2	4	5	5	4	5	5	4	4	5	4	5
Evidence	Binary	Do you participate in the initial interpretation of data derived from molecular (genomic) testing? If yes, the next section will ask a few detailed questions on how alterations are interpreted.					Yes	No				5	5	0	0	5	0	5	0	0	5	5	5	5	0	5	5	5	0	5	5
Evidence	Quantity	In what capacity is RWE (real world evidence) from clinical practice being used or soon will be used to support MTB decisions (select all that apply)?			At least 1 of the 4 answer choices	At least 2 of the 4 answer choices	At least 3 of the 4 answer choices	RWE is not being used	I'm not sure			4	4	4	4	5	0	4	3	0	0	0	3	4	0	0	3	5	0	0	0
Evidence	Quantity	What metrics (KPIs) are used to track MTB use and impact (select all that apply)?		At least.1 metric	2-3 metrics	4-5 metrics	>5 metrics	Not currently tracking these types of metrics	I'm not sure			5	4	2	0	5	3	2	2	0	0	4	2	4	5	3	5	0	0	0	4
Technology	Binary	Where does molecular (genomic) testing occur?	External				In-house or Both					5	5	5	5	1	5	5	1	1	1	5	1	5	5	5	5	5	5	5	5
Technology	Binary	What types of molecular tests are being discussed in the MTB (select all that apply)?			NGS, PCR-based, or Sanger		NGS, PCR-based, or Sanger + any of the other answer choices					5	5	5	5	5	5	5	5	3	5	5	5	5	5	5	5	5	5	5	5
Technology	Complexity	MTB Preparation: What tools are used specifically for molecular data interpretation (select all that apply)?		- Google searches - EMR	- Publication searches (e.g. Pubmed) - Database / Knowledgebase searches (clinicaltrials.gov, COSMIC, OnkoKB, JaxCKB, MyCancerGenome, etc...)		- "Home brew" variant interpretation software, scripts, or algorithms - Commercial variant interpretation software	Molecular data interpretation is only performed externally by a 3rd party provider	I'm not sure			5	5	5	0	5	5	3	0	5	3	5	3	3	3	5	5	5	5	5	5
Technology	Quantity	MTB Decision Documentation: Which, if any, MTB decisions and actions (MTB recommendations, Administered therapy, Patient outcomes) are documented into a structured system such as an internal knowledge base, LIS/LIMS, or MDT software?		- MTB Recommendation	- Administered therapy	- Patient Outcomes	- MTB Recommendations - Administered Tx - Patient Outcomes					5	2	2	2	5	5	0	2	2	2	5	0	2	3	5	4	2	2	2	2
Technology	Complexity	MTB Decision Access: To what degree are MTB documented decisions accessible to participants post the meeting (select all that apply)?			Only a small subset of meeting participants can access prior decisions OR I'm not sure.	All meeting participants (excluding external participants) can access prior decisions	All meeting participants (including external participants) can access prior decisions	N/A- Prior decisions are not routinely accessed OR I'm not sure				3	4	4	0	5	5	3	4	0	4	4	3	4	3	0	5	2	4	3	5
Access	Quantity	What areas of clinical care are influenced by the MTB decisions (select all that apply)?		1-2 areas	3 areas	4 areas	5-6 areas					2	2	4	2	5	2	2	5	2	4	2	3	2	5	2	2	2	3	5	5
Access	Percentage	For therapy decisions, approximately what fraction of therapies recommended by the MTB are standard systemic therapies?		>80%	20-80%	<20%	None					4	4	3	3	3	3	4	3	5	3	5	3	5	3	2	4	4	3	3	5
Access	Percentage	For therapy decisions, approximately what fraction of therapies recommended by the MTB are off-label systemic therapies?		<20%	20-80%	>80%		None				4	3	3	3	3	3	3	3	2	2	2	3	2	2	2	3	4	2	3	2
Access	Percentage	Of therapy recommendations made in the MTB, approximately what percentage are implemented?	<25%	25% OR I'm not sure	0.5	0.75	1					2	5	3	2	4	3	4	5	1	4	2	3	3	3	2	4	2	2	2	2
Access	Complexity	In what way are MTB decisions enabling access and/or reimbursement for targeted therapies (select all that apply)?		Other multi-disciplinary team meetings (separate from the MTB) in the same institution are linked to reimbursement	Enables clinical trials enrollment	Has codes for reimbursement	MTB decisions in this institution influence or drive network consensus for access and/or reimbursement	MTB decisions are not linked to reimbursement	I'm not sure			5	0	3	4	5	3	5	4	0	0	3	3	0	5	0	5	5	3	0	0
										Points Totals	CONSULTATION	18	6	15	12	10	22	12	8	12	9	19	10	12	14	17	22	9	19	15	15
											EVIDENCE	24	19	16	11	25	13.75	21	11	5	16.25	21.25	19	20	15	22.5	21	18	9	15	19
											TECHNOLOGY	23	21	21	12	21	25	16	12	11	15	24	12	19	19	20	24	19	21	20	22
											ACCESS	17	14	16	14	20	14	18	20	12.5	13	14	15	12	18	10	18	17	13	13	14
											TOTAL	82	60	68	49	76	74.75	67	51	40.5	53.25	78.25	56	63	66	69.5	85	63	62	63	70
											OVERALL MATURITY POINTS (average of 4 pillars)	20.5	15	17	12.25	19	18.6875	16.75	12.75	10.125	13.3125	19.5625	14	15.75	16.5	17.375	21.25	15.75	15.5	15.75	17.5
										Maturity Levels	OVERALL Maturity Level	4.3	3	3.5	2.5	3.9	3.9	3.5	2.7	2	2.7	4	2.9	3.3	3.5	3.5	4.3	3.3	3.3	3.3	3.5
											CONSULTATION Maturity Level	3.7	1.3	3	2.5	2	4.5	2.5	1.7	2.5	1.9	3.9	2	2.5	2.9	3.5	4.5	1.9	3.9	3	3
											EVIDENCE Maturity Level	4.9	3.9	3.3	2.3	5	2.9	4.3	2.3	1	3.3	4.3	3.9	4	3	4.7	4.3	3.7	1.9	3	3.9
											TECHNOLOGY Maturity Level	4.7	4.3	4.3	2.5	4.3	5	3.3	2.5	2.3	3	4.9	2.5	3.9	3.9	4	4.9	3.9	4.3	4	4.5
											ACCESS Maturity Level	3.5	2.9	3.3	2.9	3.3	2.9	3.7	4	2.7	2.7	2.9	3	2.5	3.7	2	3.7	3.5	2.7	2.7	2.9

## Sheet: Maturity Points Scale
25 points for each pillar
Level 1	1-9 points
Level 2	10-14 points
Level 3	15-19 points
Level 4	20-24 points
Level 5	25 points
Points	Maturity Level
1	0.3
2	0.5
3	0.7
4	0.9
5	1
6	1.3
7	1.5
8	1.7
9	1.9
10	2
11	2.3
12	2.5
13	2.7
14	2.9
15	3
16	3.3
17	3.5
18	3.7
19	3.9
20	4
21	4.3
22	4.5
23	4.7
24	4.9
25	5

## Sheet: Phase 2 Maturity Calculations
MTB	OVERALL	CONSULTATION	EVIDENCE	TECHNOLOGY	ACCESS
MTB-D (1)	4.3	3.7	4.9	4.7	3.5
MTB-B (2)	2	2.5	1	2.3	2.7
MTB-A (3)	2.5	2.5	2.3	2.5	2.9
MTB-C (4)	2.9	2	3.9	2.5	3
MTB-E (5)	3.9	4.5	2.9	5	2.9
MTB-F (6)	3.5	2.9	3	3.9	3.7
AVERAGE	3.18333	3.01667	3	3.48333	3.11667		Average Variance
Standard deviation	0.872735	0.921774	1.33566	1.20734	0.392003		0.636355
Standard error	0.356293	0.376313	0.545283	0.492894	0.160035		0.284586
Variance	0.761667	0.849667	1.784	1.45767	0.153667		1.00133
Variance %	0.761667	0.849667	1.784	1.45767	0.153667		1.00133

## Sheet: Phase 3 Maturity Calculations
MTB	OVERALL	CONSULTATION	EVIDENCE	TECHNOLOGY	ACCESS	Therapy Implementation Rate	Start of molecular testing to start of therapy (in weeks)
ACADEMIC MTBs
MTB-D	4.3	3.7	4.9	4.7	3.5	0.25	8
MTB-V	4.3	4.5	4.3	4.9	3.7	0.75	12
MTB-W	3.3	1.9	3.7	3.9	3.5	0.25	9
MTB-K	4	3.9	4.3	4.9	2.9	0.25	10
MTB-L	3.3	2.5	4	3.9	2.5	0.5	6
MTB-O	3	1.3	3.9	4.3	2.9	1	13
MTB-Z	3.5	3	3.9	4.5	2.9	0.25	15
MTB-E	3.9	4.5	2.9	5	2.9	0.5	11
MTB-G	3.5	3	3.3	4.3	3.3	0.5	6
AVERAGE	3.67778	3.14444	3.91111	4.48889	3.12222	0.472222	10
Standard deviation	0.465773	1.11592	0.584047	0.419656	0.392994	0.263523	3.08221
Standard error	0.155258	0.371973	0.194682	0.139885	0.130998	0.087841	1.0274
NON-ACADEMIC MTBs
MTB-B	2	2.5	1	2.3	2.7	0.25	7
MTB-H	2.7	1.7	2.3	2.5	4	1	6
MTB-M	3.9	2	5	4.3	3.3	0.75	9
MTB-Y	3.3	3	3	4	2.7	0.25	6
MTB-F	3.5	2.9	3	3.9	3.7	0.5	4
MTB-J	2.7	1.9	3.3	3	2.7	0.75	7
MTB-C	2.9	2	3.9	2.5	3	0.5	7
MTB-I	3.5	2.5	4.3	3.3	3.7	0.75	4
MTB-N	3.5	3.5	4.7	4	2	0.25	6
MTB-X	3.3	3.9	1.9	4.3	2.7	0.25	14
MTB-A	2.5	2.5	2.3	2.5	2.9	0.25	9
AVERAGE	3.07273	2.58182	3.15455	3.32727	3.03636	0.5	7.18182
Standard deviation	0.558732	0.692558	1.24126	0.796355	0.585274	0.273861	2.78633
Standard error	0.168464	0.208814	0.374254	0.24011	0.176467	0.0825723	0.84011
ALL MTBs
AVERAGE	3.345	2.835	3.495	3.85	3.075	0.4875	8.45
Standard deviation	0.592475	0.92695	1.05055	0.871478	0.497229	0.262516	3.18673
Standard error	0.132481	0.207272	0.23491	0.194868	0.111184	0.0587003	0.712575
P VALUES	0.0184305					0.821086

## Sheet: JCO Maturity Data
MTB	OVERALL	DISCUSSION	EVIDENCE	TECHNOLOGY	ACCESS	Therapy Implementation Rate	Adjusted Overall Maturity (excludes therapy implementation rate question) - not included in JCO manuscript since differences are very small and rare to see in the first place	Start of molecular testing to start of therapy (in weeks) - if answered "I'm not sure", a default of 2 weeks was used; if answered "above 4 weeks", a default of 5 weeks was used.	Notes
MTB-D Australia David Thomas	4.3	3.7	4.9	4.7	3.5	0.25	4.3	8
MTB-V Australia Ardolino	4	4.5	3.7	5	3	0.25	4	9
MTB-W China VGH	3.3	1.9	3.7	3.9	3.5	0.25	3.3	9	Estimated 25% therapy implementation rate due to "I'm not sure" survey response.
MTB-K France Undisclosed	3.9	3.9	3.5	4.9	2.9	0.25	3.9	10
MTB-L France M Galiber	3.3	2.5	4	3.9	2.5	0.5	3.3	6
MTB-O Korea Younglin Koh	3	1.3	3.9	4.3	2.9	1	2.9	13
MTB-Z United Kingdom Emily Shaw	3.5	3	3.7	4.5	2.9	0.25	3.7	15	Estimated 25% therapy implementation rate due to "I'm not sure" survey response.
MTB-E Yale Paul Eder	3.7	4.5	2.3	5	2.9	0.5	3.7	11
MTB-G Florida Christine Walko	3.5	3	3.3	4.3	3.3	0.5	3.5	6
ACADEMIC AVERAGES	3.61111	3.14444	3.66667	4.5	3.04444	0.416667	3.62222	9.66667
Standard deviation	0.404489	1.11592	0.681909	0.433013	0.328295	0.25	0.423609	3
Standard error	0.13483	0.371973	0.227303	0.144338	0.109432	0.0833333	0.141203	1
MTB-B Wesel Network 2	2	2.5	1	2	2.3	0.25	2	7
MTB-H Wesel Network 1	2.7	1.7	2.3	2.3	4	1	2.5	6
MTB-M Wesel Hub Bergkamen	3.9	2	5	4	3.3	0.75	3.9	9
MTB-Y UK Marcus Remer	3	3	2.5	4	2.7	0.25	3	6	Estimated 25% therapy implementation rate due to "I'm not sure" survey response.
MTB-F Robert-Bosch-Krankenhaus, BW, Germany	3.5	2.9	3	3.9	3.7	0.5	3.5	4
MTB-J California Ernie Lo	2.5	1.9	2.7	2.9	2.7	0.75	2.5	7
MTB-C China Guo Ye	2.9	2	3.9	2.3	3	0.5	2.9	7
MTB-I China Haitao Wang	3.5	2.5	4.3	3.3	3.7	0.75	3.5	4
MTB-N Beijing, China Undisclosed	3.3	3.5	3.7	4	1.7	0.25	2.9	6
MTB-X UK Greystoke	3.3	3.9	1.9	4.3	2.7	0.25	3.3	14	Estimated 25% therapy implementation rate due to "I'm not sure" survey response.
MTB-A Atlanta Alex Phan	2.5	2.5	2.3	2.5	2.9	0.25	2.7	9
NON-ACADEMIC AVERAGES	3.00909	2.58182	2.96364	3.22727	2.97273	0.5	2.97273	7.18182
Standard deviation	0.555796	0.692558	1.16213	0.852163	0.672445	0.273861	0.547889	2.78633
Standard error	0.167579	0.208814	0.350395	0.256937	0.20275	0.0825723	0.165195	0.84011
ALL MTB AVERAGES	3.28	2.835	3.28	3.8	3.005	0.4625	3.265	8.3
Standard deviation	0.570872	0.92695	1.01753	0.939765	0.533583	0.259997	0.586044	3.07964
Standard error	0.127651	0.207272	0.227527	0.210138	0.119313	0.0581372	0.131043	0.688629
P Values	0.0143524					0.490707
	0.01					0.49

## Sheet: Validity Testing
Level	Survey Questions (answers to color highlighted questions provide points toward maturity levels)	Evidence	Technology	Discussion Profile	Access & Advocacy	General or Other	Comments	Answers that Map to Level 1 (1pt)	Answers that Map to Level 2 (2 pts)	Answers that Map to Level 3 (3 pts)	Answers that Map to Level 4 (4 pts)	Answers that Map to Level 5 (5 pts)	Answers that Map to Level 0 (0 pts)	Answers that predict higher maturity	Comments	MTB-D Australia David Thomas	MTB-O Korea Younglin Koh	MTB-G Florida Christine Walko	MTB-A Atlanta Alex Phan	MTB-M Wesel Hub Bergkamen	MTB-E Yale Paul Eder	MTB-I China Haitao Wang	MTB-H Wesel Network 1	MTB-B Wesel Network 2	MTB-J California Ernie Lo	MTB-K France Undisclosed	MTB-C China Guo Ye	MTB-L France M Galiber	MTB-F Robert-Bosch-Krankenhaus, BW, Germany	MTB-N Beijing, China Undisclosed	MTB-P Serbia Not all Q's represented*	MTB-Q Romania Not all Q's represented*	MTB-R Bulgaria Not all Q's represented*	MTB-S Hungary Not all Q's represented*	*Due to missing questions in the CECOG version of the survey, I normalized the Evidence, Technology, and Access points accrued to a 25 scale for consistency.		Average points across sites	Median	Mode (which answer is represented the most across all sites?)
3	10. If yes, approximately what percentage of patients have molecular / genomic information discussed as part of their case presentation?	FALSE	FALSE	TRUE	FALSE	FALSE	Higher percentage = higher maturity	<25%	0.25	0.5	0.75	1	None I'm not sure N/A	Higher percentage of patients with molecular data discussed		5	1	3	4	4	5	5	1	2	3	2	1	1	2	5	2	1	1	2			2.63158	2	1
4	13. Which roles typically participate in the MTB (select all that apply)?	FALSE	FALSE	TRUE	FALSE	FALSE	More diversity in roles = higher maturity	1 role	2-5 roles	5-10 roles	10-15 roles	15-19 roles		More diversity in roles		4	2	3	3	3	3	3	3	2	3	3	2	2	3	4	3	1	3	3			2.78947	3	3
	15. If your MTB has assigned functions, which role(s) perform the listed functions (select all that apply)?	FALSE	FALSE	TRUE	FALSE	FALSE	More spread of assigned functions across roles = higher maturity	1 role performs all the tasks	2 roles cover the tasks	3 roles cover the tasks	4-5 roles cover the tasks	All 6 roles cover the tasks		More spread of assigned functions across roles		4	3	4	5	3	4	4	4	3	3	4	2	4	4	3	0	1	2	4			3.21053	4	4
	19. Is there a separate, dedicated "curation" meeting ahead of the MTB meeting where molecular alterations are vetted and prioritized?	FALSE	FALSE	TRUE	FALSE	FALSE	Yes indicates higher maturity (dedicated efforts on convening to do the variant interpretation part)					Yes	No or I don't know	“Yes” (assumes that the program is running their own sequencing and/or doing their own variant interpretation)		0	0	5	0	0	5	0	0	0	0	5	0	0	0	0	0	0	0	5			1.05263	0	0
5	23. What is the source of patients discussed at the MTB (select all that apply)?	FALSE	FALSE	TRUE	FALSE	FALSE	If external, indicates they are a core MTB service provider and thus higher general maturity					External or Both	Internal	Inclusion of external clinicians and scientists		5	0	0	0	0	5	0	0	5	0	5	5	5	5	5	5	0	0	0			2.36842	0	0
	24. What inclusion criteria are used to assign a patient to the MTB (select all that apply)?	TRUE	FALSE	FALSE	FALSE	FALSE	If rare tumor type or surprise responder i.e. reasons outside of guidelines, there would naturally be higher maturity levels for Evidence and Discussion Profile, and this would translate to higher maturity levels in Access as well. Assigning to Evidence for scoring purposes		- Patient has advanced, metastatic, or stage IV cancer - Patient has progressed after standard therapy	- Patient has a suspected diagnosis consistent with a need for molecular testing for further characterization - Patient has progressed and/or has acquired resistance to targeted therapy	-Patient has a rare tumor type	- All patients are automatically assigned to the MTB -Patient is a "surprise" responder (indicates research component)		Criteria which require evidence types beyond guidelines		5	3	5	5	5	3	3	3	3	4	3	4	3	5	5	4	4	4	4			3.94737	4	3
2021-02-04	33. What evidence (from molecular testing reports or otherwise) is used to prioritize molecular alterations for discussion in the MTB (select all that apply)?	TRUE	FALSE	FALSE	FALSE	FALSE	Direct measure on Evidence Pillar (doubled the point value to be 10 max, though no one can reach 10 since there are no answers that I'd consider truly "level 5"): Going outside of guidelines = higher maturity		- On-label, standard, approved Tx	- Off-label Tx - Open, enrolling clinical trials - Prognostic predictions - Diagnostic predictions - Variant classifications	- Functional and biological significance of the genes / alterations - VAF - Variant combinations	- Emerging Tx (preclinical studies) - Hereditary / Germline		Evidences outside of guidelines and beyond somatic		5	3	5	2	5	5	5	3	2	4	5	5	4	5	5	3	3	3	4			4	4	5
	34. Do you participate in the initial interpretation of data derived from molecular (genomic) testing? If yes, the next section will ask a few detailed questions on how alterations are interpreted.	TRUE	FALSE	FALSE	FALSE	FALSE	Participation in interpretation indicates higher maturity (less reliant on 3rd party, etc)					Yes	No	“Yes” (assumes that the program is running their own sequencing and/or doing their own variant interpretation)		5	5	0	0	5	0	5	0	0	5	5	5	5	0	5	N/A	N/A	N/A	N/A			3	5	5
5	48. In what capacity is RWE (real world evidence) from clinical practice being used or soon will be used to support MTB decisions (select all that apply)?	TRUE	FALSE	FALSE	FALSE	FALSE	Use of RWE = higher Evidence and Technology maturity; likely requires more expertise as well so Discussion Profile is also included, but categorizing as Evidence			At least 1 of the 4 answer choices	At least 2 of the 4 answer choices	At least 3 of the 4 answer choices	RWE is not being used or I'm not sure	Use of RWE		4	4	4	4	5	0	4	3	0	0	0	3	4	0	0	N/A	N/A	N/A	N/A			2.33333	3	4
	42. What metrics (KPIs) are used to track MTB use and impact (select all that apply)?	TRUE	FALSE	FALSE	FALSE	FALSE	Touches on all pillars but assigning to Evidence for scoring purposes		At least.1 metric	2-3 metrics	4-5 metrics	>5 metrics	Not currently tracking these types of metrics OR I'm not sure	Sites that have multiple KPIs are more likely to use diverse evidences in their MTBs		5	4	2	0	5	3	2	2	0	0	4	2	4	5	3	1	5	0	5			2.73684	3	5
	28. Where does molecular (genomic) testing occur?	FALSE	TRUE	FALSE	FALSE	FALSE	Higher maturity in Evidence, Technology, and Discussion Profile, if occurring in-house. Assigning this question to the Technology category for scoring purposes.					In-house or Both	External	In-house or Both		5	5	5	5	0	5	5	0	0	0	5	0	5	5	5	5	0	0	5			3.15789	5	5
	31. What types of molecular tests are being discussed in the MTB (select all that apply)?	FALSE	TRUE	FALSE	FALSE	FALSE	More tests beyond NGS indicate higher maturity. Assigning to Technology for scoring purposes since better technologies are needed to deal with NGS plus other tests (e.g. multi-omics)			NGS, PCR-based, or Sanger		NGS, PCR-based, or Sanger + any of the other answer choices		More diversity in molecular tests performed		5	5	5	5	5	5	5	5	3	5	5	5	5	5	5	3	3	3	3			4.47368	5	5
	35. MTB Preparation: What tools are used specifically for molecular data interpretation (select all that apply)?	FALSE	TRUE	FALSE	FALSE	FALSE	Speaks directly to technology maturity and how savvy their tools are today. Also gives us an idea of product needs.		- Google searches - EMR	- Publication searches (e.g. Pubmed) - Database / Knowledgebase searches (clinicaltrials.gov, COSMIC, OnkoKB, JaxCKB, MyCancerGenome, etc...)		- "Home brew" variant interpretation software, scripts, or algorithms - Commercial variant interpretation software	Molecular data interpretation is only performed externally by a 3rd party provider	Venturing beyond individual, manual searches of multiple sites (Google, databases, etc)	Several put molecular data was only performed by a 3rd party but also put other answers like "commercial variant interpretation software." Contradictory- as a result, I am taking the first answer.	5	5	5	0	5	5	3	0	5	3	5	3	3	3	5	5	3	3	5			3.73684	5	5
	38. MTB Decision Documentation: What MTB decisions and actions are documented into an internal knowledge base (inc. Excel)?	FALSE	TRUE	FALSE	FALSE	FALSE	Focusing on documentation of the three decision types (MTB recommendations, administered therapy, Patient outcomes) in an internal knowledge base.		- MTB Recommendation	- Administered therapy	- Patient Outcomes	- MTB Recommendations - Administered Tx - Patient Outcomes		All 3		5	2	2	2	5	5	0	2	2	2	5	0	2	3	5	0	5	0	0			2.47368	2	2
	39. MTB Decision Access: To what degree are MTB documented decisions accessible to participants post the meeting (select all that apply)?	FALSE	TRUE	FALSE	FALSE	FALSE	Speaks directly to technology maturity and how savvy their tools are today. Also gives us an idea of product needs.			Only a small subset of meeting participants can access prior decisions	All meeting participants (excluding external participants) can access prior decisions	All meeting participants (including external participants) can access prior decisions	N/A- Prior decisions are not routinely accessed OR I'm not sure	External participants accessing documented decisions would require networked tech solutions		3	4	4	0	5	5	3	4	0	4	4	3	4	3	0	N/A	N/A	N/A	N/A			3.06667	4	4
	25. What areas of clinical care are influenced by the MTB decisions (select all that apply)?	FALSE	FALSE	FALSE	TRUE	FALSE	More areas indicates better access for the patient		1-2 areas	3 areas	4 areas	5-6 areas		Multiple areas of clinical care influencing MTB decisions		2	2	4	2	5	2	2	5	2	4	2	3	2	5	2	N/A	N/A	N/A	N/A			2.93333	2	2
	26. For therapy decisions, approximately what fraction of therapies recommended by the MTB are standard systemic therapies?	FALSE	FALSE	FALSE	TRUE	FALSE	More off-label, compassionate use vs. others indicates higher maturity in use of evidence and in access to patient		>80%	20-80%	<20%	None		Lower fraction of standard systemic therapies		4	4	3	3	3	3	4	3	5	3	5	3	5	3	2	N/A	N/A	N/A	N/A			3.53333	3	3
	26. For therapy decisions, approximately what fraction of therapies recommended by the MTB are off-label systemic therapies?	FALSE	FALSE	FALSE	TRUE	FALSE	More off-label, compassionate use vs. others indicates higher maturity in use of evidence and in access to patient		<20%	20-80%	>80%		None	Higher fraction of off-label systemic therapies		4	3	3	3	3	3	3	3	2	2	2	3	2	2	2	N/A	N/A	N/A	N/A			2.66667	3	3
	45. Of therapy recommendations made in the MTB, approximately what percentage are implemented?	FALSE	FALSE	FALSE	TRUE	FALSE		<25%	0.25	0.5	0.75	1		Higher percentage MTB-decision-based therapies implemented		2	5	3	2	4	3	4	5	1	4	2	3	3	3	2	2	2	2	4			2.94737	3	2
	47. In what way are MTB decisions enabling access and/or reimbursement for targeted therapies (select all that apply)?	FALSE	FALSE	FALSE	TRUE	FALSE	Codes for reimbursement for MTB = highest level of maturity		Other multi-disciplinary team meetings (separate from the MTB) in the same institution are linked to reimbursement	Enables clinical trials enrollment	Has codes for reimbursement	MTB decisions in this institution influence or drive network consensus for access and/or reimbursement	MTB decisions are not linked to reimbursement OR I'm not sure	Codes for reimbursement tied to MTB		5	0	3	4	5	3	5	4	0	0	3	3	0	5	0	0	5	4	5			2.84211	3	5
													DISCUSSION			18	6	15	12	10	22	12	8	12	9	19	10	12	14	17	10	3	6	14
													EVIDENCE			24	19	16	11	25	11	19	11	5	13	17	19	20	15	18	13.3333	20	11.6667	21.6667
													TECHNOLOGY			23	21	21	12	20	25	16	11	10	14	24	11	19	19	20	16.25	13.75	7.5	16.25
													ACCESS			17	14	16	14	20	14	18	20	10	13	14	15	12	18	8	5	17.5	15	22.5
													TOTAL			82	60	68	49	75	72	65	50	37	49	74	55	63	66	63	44.5833	54.25	40.1667	74.4167
													OVERALL MATURITY POINTS (average of 4 pillars)			20.5	15	17	12.25	18.75	18	16.25	12.5	9.25	12.25	18.5	13.75	15.75	16.5	15.75	11.1458	13.5625	10.0417	18.6042
													OVERALL			4.3	3	3.5	2.5	3.9	3.7	3.3	2.7	2	2.5	3.9	2.9	3.3	3.5	3	2.3	2.9	2	3.9
																In-house	In-house	In-house	In-house	3rd	In-house	In-house	3rd	3rd	3rd	In-house	3rd	In-house	In-house	In-house	In-house	3rd	3rd	In-house
																1	0.25	0.5	0.75	0.75	1	1	0.25	0.25	0.5	0.25	0.25	0.25	0.25	1	0.25	0.25	0.25	0.25
																Core	AMC	AMC	Specialized	Community	AMC	Specialized	Community	Community	Private	AMC	Specialized	AMC	Private	Specialized	AMC	AMC	Private	AMC
													AMC / Core (8)	Other (10)	Two-Tailed T Test
													4.3	2.5	0.0524563
													3	3.9
													3.5	3.3
													3.7	2.7
													3.9	2
													3.3	2.5
													2.3	2.9
													2.9	3.5
													3.9	3
														2
												Average Maturity	3.42222	2.83
													3.42 +/- 0.21	2.83 +/- 0.20
																5	1	3	4	4	5	5	1	2	3	2	1	1	2	5	2	1	1	2
												Sample size	9	10
												Sample mean	3.42222	2.83
												Sample std dev	0.615991	0.620125
												Sample std error	0.20533	0.196101

## Sheet: Overall Maturity Scale
Total Points	Maturity Score	% increase for distribution			Total Points	Maturity Level (rounded)
1	1				1	1
2	1				2	1
3	1				3	1
4	1				4	1
5	1				5	1
6	1				6	1
7	1				7	1
8	1				8	1
9	1				9	1
10	2	0.0133	2.0266		10	2
11	2.0266	0.0133	2.05355		11	2.0266
12	2.05355	0.0133	2.08087		12	2.05355
13	2.08087	0.0133	2.10854		13	2.08087
14	2.10854	0.0133	2.13659		14	2.10854
15	2.13659	0.0133	2.165		15	2.13659
16	2.165	0.0133	2.1938		16	2.165
17	2.1938	0.0133	2.22297		17	2.1938
18	2.22297	0.0133	2.25254		18	2.22297
19	2.25254	0.0133	2.2825		19	2.25254
20	2.2825	0.0133	2.31286		20	2.2825
21	2.31286	0.0133	2.34362		21	2.31286
22	2.34362	0.0133	2.37479		22	2.34362
23	2.37479	0.0133	2.40637		23	2.37479
24	2.40637	0.0133	2.43838		24	2.40637
25	2.43838	0.0133	2.47081		25	2.43838
26	2.47081	0.0133	2.50367		26	2.47081
27	2.50367	0.0133	2.53697		27	2.50367
28	2.53697	0.0133	2.57071		28	2.53697
29	2.57071	0.0133	2.6049		29	2.57071
30	2.6049	0.0133	2.63954		30	2.6049
31	2.63954	0.0133	2.67465		31	2.63954
32	2.67465	0.0133	2.71022		32	2.67465
33	2.71022	0.0133	2.74627		33	2.71022
34	2.74627	0.0133	2.78279		34	2.74627
35	2.78279	0.0133	2.81981		35	2.78279
36	2.81981	0.0133	2.85731		36	2.81981
37	2.85731	0.0133	2.89531		37	2.85731
38	2.89531	0.0133	2.93382		38	2.89531
39	2.93382	0.0133	2.97284		39	2.93382
40	3	0.008	3.024		40	3
41	3.0285	0.008	3.05273		41	3.0285
42	3.05273	0.008	3.07715		42	3.05273
43	3.07715	0.008	3.10177		43	3.07715
44	3.10177	0.008	3.12658		44	3.10177
45	3.12658	0.008	3.15159		45	3.12658
46	3.15159	0.008	3.17681		46	3.15159
47	3.17681	0.008	3.20222		47	3.17681
48	3.20222	0.008	3.22784		48	3.20222
49	3.22784	0.008	3.25366		49	3.22784
50	3.25366	0.008	3.27969		50	3.25366
51	3.27969	0.008	3.30593		51	3.27969
52	3.30593	0.008	3.33238		52	3.30593
53	3.33238	0.008	3.35903		53	3.33238
54	3.35903	0.008	3.38591		54	3.35903
55	3.38591	0.008	3.41299		55	3.38591
56	3.41299	0.008	3.4403		56	3.41299
57	3.4403	0.008	3.46782		57	3.4403
58	3.46782	0.008	3.49556		58	3.46782
59	3.49556	0.008	3.52353		59	3.49556
60	3.52353	0.008	3.55172		60	3.52353
61	3.55172	0.008	3.58013		61	3.55172
62	3.58013	0.008	3.60877		62	3.58013
63	3.60877	0.008	3.63764		63	3.60877
64	3.63764	0.008	3.66674		64	3.63764
65	3.66674	0.008	3.69608		65	3.66674
66	3.69608	0.008	3.72564		66	3.69608
67	3.72564	0.008	3.75545		67	3.72564
68	3.75545	0.008	3.78549		68	3.75545
69	3.78549	0.008	3.81578		69	3.78549
70	3.81578	0.008	3.8463		70	3.81578
71	3.8463	0.008	3.87707		71	3.8463
72	3.87707	0.008	3.90809		72	3.87707
73	3.90809	0.008	3.93936		73	3.90809
74	3.93936	0.008	3.97087		74	3.93936
75	4	0.0156	4.0624		75	4
76	4.0624	0.0156	4.12577		76	4.0624
77	4.12577	0.0156	4.19014		77	4.12577
78	4.19014	0.0156	4.2555		78	4.19014
79	4.2555	0.0156	4.32189		79	4.2555
80	4.32189	0.0156	4.38931		80	4.32189
81	4.38931	0.0156	4.45778		81	4.38931
82	4.45778	0.0156	4.52732		82	4.45778
83	4.52732	0.0156	4.59795		83	4.52732
84	4.59795	0.0156	4.66968		84	4.59795
85	4.66968	0.0156	4.74252		85	4.66968
86	4.74252	0.0156	4.81651		86	4.74252
87	4.81651	0.0156	4.89165		87	4.81651
88	4.89165	0.0156	4.96796		88	4.89165
89	4.96796	0.0156	5.04546		89	4.96796
90	5				90	5
91	5				91	5
92	5				92	5
93	5				93	5
94	5				94	5
95	5				95	5
96	5				96	5
97	5				97	5
98	5				98	5
99	5				99	5
100	5				100	5

## Sheet: Average Pillar Scores
MTB	Discussion (2.7)	Evidence (3.3)	Technology (3.8)	Access (3.1)	Technology Adjusted (3.5)		MTB	Discussion (2.7+/-0.24)	Evidence (3.3+/-0.21)	Technology (3.5+/-0.22)	Access (3.1+/-0.21)	Overall (3.14+/-0.16)
A	4	4.5	4.5	3.3	4.3		A	4	4.5	4.3	3.3	4.025
B	1.3	3.7	3.7	2.9	3.3		B	1.3	3.7	3.3	2.9	2.8
C	2.7	3.5	4	3.3	3.9		C	2.7	3.5	3.9	3.3	3.35
D	3	2.5	4	2.7	2.9		D	3	2.5	2.9	2.7	2.775
E	2	4	4.3	4.7	4		E	2	4	4	4.7	3.675
F	4.5	2.9	4.7	2.9	4.7		F	4.5	2.9	4.7	2.9	3.75
G	2.5	3.7	3.3	3.9	2.9		G	2.5	3.7	2.9	3.9	3.25
H	1.7	2.7	3.7	4	3.3		H	1.7	2.7	3.3	4	2.925
I	2.3	1.5	2.5	1.7	1.9		I	2.3	1.5	1.9	1.7	1.85
J	1.9	2.7	3	2.5	2.7		J	1.9	2.7	2.7	2.5	2.45
K	3.3	3.5	4.5	2.5	4.3		K	3.3	3.5	4.3	2.5	3.4
L	2.5	3.5	2.9	3	2.3		L	2.5	3.5	2.3	3	2.825
M	2.9	4	4	2	3.9		M	2.9	4	3.9	2	3.2
N	3.5	3.7	4.3	3.5	4		N	3.5	3.7	4	3.5	3.675
								0.238857	0.206716	0.221809	0.214478	0.155303
	2.72143	3.31429	3.81429	3.06429	3.45714			2.72143	3.31429	3.45714	3.06429	3.13929
			Artifically high since most of the survey takers use NAVIFY - removed Question 36 regarding tools to aggregate information in preparation for a tumor board meeting (to eliminate NAVIFY tumor board bias) - see adjusted green column for Technology values and average.

[truncated: 7 more sheets: Normalized Points - Sunburst Pl, All Questions, Methods, Original Overall Maturity Scale, Points Calculations, Copy of Overall Maturity Scale, Maturity Scale]
